# Supplementary material for: Selenium-Containing (Hetero)Aryl Hybrids as Potential Antileishmanial Drug Candidates: In Vitro Screening against L. amazonensis
Source: Biomedicines. 2024 Jan 17;12(1):213. doi: 10.3390/biomedicines12010213 (PMC10812941; doi:10.3390/biomedicines12010213)
Supplement: Supplementary file 1 [file biomedicines-12-00213-s001.zip]

Archive with 1 entries (1 files):
- biomedicines-2670671-supplementary.pdf
